# Supplementary material for: Real-World Biomarkers for Pediatric Takayasu Arteritis
Source: Int J Mol Sci. 2024 Jul 4;25(13):7345. doi: 10.3390/ijms25137345 (PMC11242898; doi:10.3390/ijms25137345)
Supplement: Supplementary file 1 [file ijms-25-07345-s001.zip]

Archive with 1 entries (1 files):
- Suppl_material.pdf
